# Supplementary material for: Poly[[bis­(μ2-6-methyl­pyrazin-2-carboxyl­ato-κ3 N 1,O:N 4)copper(II)] dihydrate]
Source: Acta Crystallogr Sect E Struct Rep Online. 2009 Oct 23;65(Pt 11):m1412. doi: 10.1107/S1600536809041440 (PMC2971155; doi:10.1107/S1600536809041440)
Supplement: Supplementary file 1 [file e-65-m1412-sup1.cif]

##############################################################################
###                                                                        ###
###        Electronic paper (Acta Crystallographica Section E)             ###
###                                                                        ###
##############################################################################
#                                                                            #
# This CIF contains the data in a paper accepted for publication in Acta     #
# Crystallographica Section E. It conforms to the requirements of Notes      #
# for Authors for Section E, and has been peer reviewed under the auspices   #
# of the IUCr Commission on Journals.                                        #
#                                                                            #
# Full details of the Crystallographic Information File format               #
# are given in the paper "The Crystallographic Information File (CIF):       #
# a New Standard Archive File for Crystallography" by S. R. Hall, F. H.      #
# Allen and I. D. Brown [Acta Cryst. (1991), A47, 655-685].                  #
#                                                                            #
# The current version of the core CIF dictionary is obtainable from          #
# ftp://ftp.iucr.org/pub/cif_core.dic. The current version number is 2.4.    #
#                                                                            #
# Software is freely available for graphical display of the structure(s) in  #
# this CIF.  For information consult the CIF home page http://www.iucr.org/  #
# cif/home.html                                                              #
#                                                                            #
# This file may be used for bona fide research purposes within the           #
# scientific community so long as proper attribution is given to the journal # 
# article from which it was obtained.                                        #
#                                                                            #
##############################################################################
                                             
data_I
_audit_creation_method     SHELXL-97
_chemical_name_systematic
;
Poly[[bis(\m~2~-6-methylpyrazin-2-carboxylato-
\k^3^<i>N</i>^1^,<i>O</i>:<i>N</i>^4^)copper(II)] dihydrate]
;
_chemical_name_common     ?
_chemical_formula_moiety     'C12 H10 Cu N4 O4, 2(H2 O)'
_chemical_formula_sum     'C12 H14 Cu N4 O6'
_chemical_formula_iupac     '[Cu (C6 H5 N2 O2)2], 2H2 O'
_chemical_formula_weight     373.81
_chemical_melting_point     ?
_symmetry_cell_setting     Monoclinic
_symmetry_space_group_name_H-M     'P 21/c'
_symmetry_space_group_name_Hall     '-P 2ybc'
loop_
    _symmetry_equiv_pos_as_xyz
    'x, y, z'
    '-x, y+1/2, -z+1/2'
    '-x, -y, -z'
    'x, -y-1/2, z-1/2'
_cell_length_a     8.3710(10)
_cell_length_b     9.7901(11)
_cell_length_c     10.3849(13)
_cell_angle_alpha     90.00
_cell_angle_beta     112.2770(10)
_cell_angle_gamma     90.00
_cell_volume     787.55(16)
_cell_formula_units_Z     2
_cell_measurement_reflns_used     1598
_cell_measurement_theta_min     2.62
_cell_measurement_theta_max     26.146
_cell_measurement_temperature     298(2)
_exptl_crystal_description     block
_exptl_crystal_colour     blue
_exptl_crystal_size_max     0.34
_exptl_crystal_size_mid     0.32
_exptl_crystal_size_min     0.30
_exptl_crystal_density_diffrn     1.576
_exptl_crystal_density_meas     ?
_exptl_crystal_density_method     'not measured'
_exptl_crystal_F_000     382
_exptl_absorpt_coefficient_mu     1.422
_exptl_absorpt_correction_type     multi-scan
_exptl_absorpt_process_details     '(SADABS; Bruker, 2003)'
_exptl_absorpt_correction_T_min     0.644
_exptl_absorpt_correction_T_max     0.675
_exptl_special_details
;
;
_diffrn_ambient_temperature     298(2)
_diffrn_radiation_type     MoK\a
_diffrn_radiation_wavelength     0.71073
_diffrn_radiation_source     'fine-focus sealed tube'
_diffrn_radiation_monochromator     graphite
_diffrn_measurement_device_type     'Bruker SMART CCD'
_diffrn_measurement_method     \w
_diffrn_detector_area_resol_mean     ?
_diffrn_reflns_number     3821
_diffrn_reflns_av_R_equivalents     0.0267
_diffrn_reflns_av_sigmaI/netI     0.0326
_diffrn_reflns_theta_min     2.63
_diffrn_reflns_theta_max     25.04
_diffrn_reflns_theta_full     25.04
_diffrn_measured_fraction_theta_max     0.999
_diffrn_measured_fraction_theta_full     0.999
_diffrn_reflns_limit_h_min     -9
_diffrn_reflns_limit_h_max     9
_diffrn_reflns_limit_k_min     -11
_diffrn_reflns_limit_k_max     11
_diffrn_reflns_limit_l_min     -12
_diffrn_reflns_limit_l_max     9
_diffrn_standards_number     ?
_diffrn_standards_interval_count     ?
_diffrn_standards_interval_time     ?
_diffrn_standards_decay_%     ?
_refine_special_details
;
Refinement of <i>F</i>^2^ against ALL reflections. The weighted <i>R</i>-factor
<i>wR</i> and goodness of fit <i>S</i> are based on <i>F</i>^2^, conventional
<i>R</i>-factors <i>R</i> are based on <i>F</i>, with <i>F</i> set to zero for
negative <i>F</i>^2^. The threshold expression of <i>F</i>^2^ >
\s(<i>F</i>^2^) is used only for calculating <i>R</i>-factors(gt) <i>etc</i>.
and is not relevant to the choice of reflections for refinement.
<i>R</i>-factors based on <i>F</i>^2^ are statistically about twice as large
as those based on <i>F</i>, and <i>R</i>- factors based on ALL data will be
even larger.
;
_reflns_number_total     1388
_reflns_number_gt     1094
_reflns_threshold_expression     I>2\s(I)
_refine_ls_structure_factor_coef     Fsqd
_refine_ls_matrix_type     full
_refine_ls_R_factor_all     0.0635
_refine_ls_R_factor_gt     0.0494
_refine_ls_wR_factor_gt     0.1435
_refine_ls_wR_factor_ref     0.1604
_refine_ls_goodness_of_fit_ref     1.058
_refine_ls_restrained_S_all     1.058
_refine_ls_number_reflns     1388
_refine_ls_number_parameters     126
_refine_ls_number_restraints     0
_refine_ls_hydrogen_treatment     constr
_refine_ls_weighting_scheme     calc
_refine_ls_weighting_details
         'calc w=1/[\s^2^(Fo^2^)+(0.0987P)^2^+1.8186P] where P=(Fo^2^+2Fc^2^)/3'
_atom_sites_solution_hydrogens     geom
_atom_sites_solution_primary     direct
_atom_sites_solution_secondary     difmap
_refine_ls_shift/su_max     0.001
_refine_ls_shift/su_mean     0.000
_refine_diff_density_max     1.225
_refine_diff_density_min     -0.473
_refine_ls_extinction_method     none
_refine_ls_extinction_coef     ?
loop_
    _atom_type_symbol
    _atom_type_description
    _atom_type_scat_dispersion_real
    _atom_type_scat_dispersion_imag
    _atom_type_scat_source
    'C' 'C' 0.0033 0.0016
                         'International Tables Vol C Tables 4.2.6.8 and 6.1.1.4'
    'H' 'H' 0.0000 0.0000
                         'International Tables Vol C Tables 4.2.6.8 and 6.1.1.4'
    'O' 'O' 0.0106 0.0060
                         'International Tables Vol C Tables 4.2.6.8 and 6.1.1.4'
    'N' 'N' 0.0061 0.0033
                         'International Tables Vol C Tables 4.2.6.8 and 6.1.1.4'
    'Cu' 'Cu' 0.3201 1.2651
                         'International Tables Vol C Tables 4.2.6.8 and 6.1.1.4'
_computing_data_collection     'SMART (Bruker, 2003)'
_computing_cell_refinement     'SAINT (Bruker, 2003)'
_computing_data_reduction     'SAINT (Bruker, 2003)'
_computing_structure_solution     'SHELXS97 (Sheldrick, 2008)'
_computing_structure_refinement     'SHELXL97 (Sheldrick, 2008)'
_computing_molecular_graphics     'SHELXTL (Sheldrick, 2008)'
_computing_publication_material     'SHELXTL (Sheldrick, 2008)'
loop_
    _atom_site_type_symbol
    _atom_site_label
    _atom_site_fract_x
    _atom_site_fract_y
    _atom_site_fract_z
    _atom_site_U_iso_or_equiv
    _atom_site_adp_type
    _atom_site_calc_flag
    _atom_site_refinement_flags
    _atom_site_occupancy
    _atom_site_disorder_assembly
    _atom_site_disorder_group
    Cu Cu1 0.5000 0.5000 0.5000 0.0210(3) Uani d S 1 . .
    N N1 0.5565(5) 0.3429(4) 0.3509(4) 0.0273(9) Uani d . 1 . .
    N N2 0.5246(5) 0.1511(4) 0.1450(4) 0.0270(9) Uani d . 1 . .
    O O1 0.2704(4) 0.4333(3) 0.3861(3) 0.0259(7) Uani d . 1 A .
    O O2 0.1014(18) 0.343(6) 0.184(5) 0.049(10) Uani d P 0.46(9) A 1
    O O2' 0.1110(16) 0.279(5) 0.235(4) 0.049(9) Uani d P 0.54(9) A 2
    O O3 0.8445(18) 0.5171(12) 0.0914(16) 0.097(4) Uani d P 0.50 . .
    H H3C 0.9307 0.4639 0.1248 0.116 Uiso d PR 0.50 . .
    H H3D 0.8631 0.5877 0.1426 0.116 Uiso d PR 0.50 . .
    O O4 0.499(3) 0.4908(16) 0.9398(18) 0.126(6) Uani d P 0.50 . .
    H H4D 0.5904 0.5025 1.0121 0.152 Uiso d PR 0.50 . .
    H H4E 0.4122 0.4929 0.9628 0.152 Uiso d PR 0.50 . .
    C C1 0.2469(6) 0.3484(6) 0.2899(6) 0.0411(14) Uani d . 1 . .
    C C2 0.4033(6) 0.2942(5) 0.2678(5) 0.0302(11) Uani d . 1 A .
    C C3 0.3863(6) 0.1987(6) 0.1653(5) 0.0337(12) Uani d . 1 . .
    H H3 0.2771 0.1672 0.1096 0.040 Uiso calc R 1 A .
    C C4 0.6768(6) 0.1996(5) 0.2266(5) 0.0319(11) Uani d . 1 . .
    H H4A 0.7750 0.1682 0.2146 0.038 Uiso calc R 1 A .
    C C5 0.6955(6) 0.2969(5) 0.3308(5) 0.0301(11) Uani d . 1 A .
    C C6 0.8676(7) 0.3506(7) 0.4211(6) 0.0496(16) Uani d . 1 . .
    H H6A 0.8532 0.4283 0.4721 0.074 Uiso calc R 1 A .
    H H6B 0.9300 0.3775 0.3644 0.074 Uiso calc R 1 . .
    H H6C 0.9309 0.2809 0.4850 0.074 Uiso calc R 1 . .
loop_
    _atom_site_aniso_label
    _atom_site_aniso_U_11
    _atom_site_aniso_U_22
    _atom_site_aniso_U_33
    _atom_site_aniso_U_12
    _atom_site_aniso_U_13
    _atom_site_aniso_U_23
    Cu1 0.0214(5) 0.0226(5) 0.0193(5) -0.0019(3) 0.0079(3) 0.0006(3)
    N1 0.023(2) 0.033(2) 0.026(2) -0.0023(17) 0.0093(16) -0.0047(17)
    N2 0.025(2) 0.031(2) 0.027(2) -0.0020(18) 0.0120(16) -0.0056(17)
    O1 0.0234(16) 0.0301(18) 0.0267(17) -0.0018(14) 0.0124(13) -0.0062(15)
    O2 0.025(5) 0.065(19) 0.054(13) -0.004(6) 0.012(5) -0.030(15)
    O2' 0.025(4) 0.065(17) 0.054(11) -0.004(5) 0.012(5) -0.030(12)
    O3 0.074(8) 0.092(10) 0.115(11) 0.018(6) 0.026(8) 0.013(7)
    O4 0.120(14) 0.133(15) 0.129(17) -0.002(9) 0.050(14) 0.000(11)
    C1 0.019(3) 0.058(4) 0.045(3) -0.004(2) 0.010(2) -0.019(3)
    C2 0.025(3) 0.033(3) 0.032(3) -0.004(2) 0.010(2) -0.010(2)
    C3 0.025(3) 0.041(3) 0.035(3) -0.004(2) 0.011(2) -0.012(2)
    C4 0.023(3) 0.040(3) 0.034(3) 0.002(2) 0.012(2) -0.007(2)
    C5 0.026(3) 0.032(3) 0.033(3) -0.002(2) 0.012(2) -0.006(2)
    C6 0.024(3) 0.068(4) 0.054(4) -0.001(3) 0.011(3) -0.027(3)
_geom_special_details
;
All e.s.d.'s (except the e.s.d. in the dihedral angle between two l.s. planes)
are estimated using the full covariance matrix. The cell e.s.d.'s are taken
into account individually in the estimation of e.s.d.'s in distances, angles
and torsion angles; correlations between e.s.d.'s in cell parameters are only
used when they are defined by crystal symmetry. An approximate (isotropic)
treatment of cell e.s.d.'s is used for estimating e.s.d.'s involving l.s.
planes.
;
loop_
    _geom_bond_atom_site_label_1
    _geom_bond_atom_site_label_2
    _geom_bond_site_symmetry_2
    _geom_bond_distance
    _geom_bond_publ_flag
    Cu1 O1 3_666 1.949(3) ?
    Cu1 O1 . 1.949(3) y
    Cu1 N2 4_566 2.064(4) ?
    Cu1 N2 2_655 2.064(4) y
    Cu1 N1 3_666 2.354(4) ?
    Cu1 N1 . 2.354(4) y
    N1 C2 . 1.333(6) ?
    N1 C5 . 1.336(6) ?
    N2 C4 . 1.322(6) ?
    N2 C3 . 1.337(6) ?
    N2 Cu1 2_645 2.065(4) ?
    O1 C1 . 1.256(6) ?
    O2 C1 . 1.30(3) ?
    O2' C1 . 1.26(2) ?
    O3 H3C . 0.8500 ?
    O3 H3D . 0.8500 ?
    O4 O4 3_667 1.26(3) ?
    O4 H4D . 0.8500 ?
    O4 H4E . 0.8500 ?
    C1 C2 . 1.509(7) ?
    C2 C3 . 1.383(7) ?
    C3 H3 . 0.9300 ?
    C4 C5 . 1.405(7) ?
    C4 H4A . 0.9300 ?
    C5 C6 . 1.486(7) ?
    C6 H6A . 0.9600 ?
    C6 H6B . 0.9600 ?
    C6 H6C . 0.9600 ?
loop_
    _geom_angle_atom_site_label_1
    _geom_angle_atom_site_label_2
    _geom_angle_atom_site_label_3
    _geom_angle_site_symmetry_1
    _geom_angle_site_symmetry_3
    _geom_angle
    _geom_angle_publ_flag
    O1 Cu1 O1 3_666 . 180.0 ?
    O1 Cu1 N2 3_666 4_566 89.70(14) ?
    O1 Cu1 N2 . 4_566 90.30(14) ?
    O1 Cu1 N2 3_666 2_655 90.30(14) ?
    O1 Cu1 N2 . 2_655 89.70(14) ?
    N2 Cu1 N2 4_566 2_655 180.0 ?
    O1 Cu1 N1 3_666 3_666 77.27(13) ?
    O1 Cu1 N1 . 3_666 102.73(13) ?
    N2 Cu1 N1 4_566 3_666 88.74(15) ?
    N2 Cu1 N1 2_655 3_666 91.26(15) ?
    O1 Cu1 N1 3_666 . 102.73(13) ?
    O1 Cu1 N1 . . 77.27(13) ?
    N2 Cu1 N1 4_566 . 91.26(15) ?
    N2 Cu1 N1 2_655 . 88.74(15) ?
    N1 Cu1 N1 3_666 . 180.0 ?
    C2 N1 C5 . . 117.4(4) ?
    C2 N1 Cu1 . . 106.0(3) ?
    C5 N1 Cu1 . . 136.6(3) ?
    C4 N2 C3 . . 117.1(4) ?
    C4 N2 Cu1 . 2_645 122.0(3) ?
    C3 N2 Cu1 . 2_645 120.8(3) ?
    C1 O1 Cu1 . . 121.7(3) ?
    H3C O3 H3D . . 108.5 ?
    O4 O4 H4D 3_667 . 55.8 ?
    O4 O4 H4E 3_667 . 53.3 ?
    H4D O4 H4E . . 109.0 ?
    O1 C1 O2' . . 124.0(8) ?
    O1 C1 O2 . . 121.0(11) ?
    O2' C1 O2 . . 36.7(6) ?
    O1 C1 C2 . . 118.1(4) ?
    O2' C1 C2 . . 115.3(8) ?
    O2 C1 C2 . . 116.5(8) ?
    N1 C2 C3 . . 122.2(5) ?
    N1 C2 C1 . . 116.9(4) ?
    C3 C2 C1 . . 120.9(4) ?
    N2 C3 C2 . . 121.0(4) ?
    N2 C3 H3 . . 119.5 ?
    C2 C3 H3 . . 119.5 ?
    N2 C4 C5 . . 122.4(4) ?
    N2 C4 H4A . . 118.8 ?
    C5 C4 H4A . . 118.8 ?
    N1 C5 C4 . . 120.0(4) ?
    N1 C5 C6 . . 118.4(4) ?
    C4 C5 C6 . . 121.6(4) ?
    C5 C6 H6A . . 109.5 ?
    C5 C6 H6B . . 109.5 ?
    H6A C6 H6B . . 109.5 ?
    C5 C6 H6C . . 109.5 ?
    H6A C6 H6C . . 109.5 ?
    H6B C6 H6C . . 109.5 ?
loop_
    _geom_torsion_atom_site_label_1
    _geom_torsion_atom_site_label_2
    _geom_torsion_atom_site_label_3
    _geom_torsion_atom_site_label_4
    _geom_torsion_site_symmetry_1
    _geom_torsion_site_symmetry_2
    _geom_torsion_site_symmetry_3
    _geom_torsion_site_symmetry_4
    _geom_torsion
    _geom_torsion_publ_flag
    O1 Cu1 N1 C2 3_666 . . . -179.1(3) ?
    O1 Cu1 N1 C2 . . . . 0.9(3) ?
    N2 Cu1 N1 C2 4_566 . . . 90.9(3) ?
    N2 Cu1 N1 C2 2_655 . . . -89.1(3) ?
    N1 Cu1 N1 C2 3_666 . . .  17E1(10)
                                      ?
    O1 Cu1 N1 C5 3_666 . . . -0.4(5) ?
    O1 Cu1 N1 C5 . . . . 179.6(5) ?
    N2 Cu1 N1 C5 4_566 . . . -90.4(5) ?
    N2 Cu1 N1 C5 2_655 . . . 89.6(5) ?
    N1 Cu1 N1 C5 3_666 . . .  -1E1(10)
                                      ?
    O1 Cu1 O1 C1 3_666 . . . 1E1(10)
                                    ?
    N2 Cu1 O1 C1 4_566 . . . -93.0(4) ?
    N2 Cu1 O1 C1 2_655 . . . 87.0(4) ?
    N1 Cu1 O1 C1 3_666 . . . 178.2(4) ?
    N1 Cu1 O1 C1 . . . . -1.8(4) ?
    Cu1 O1 C1 O2' . . . . 163(3) ?
    Cu1 O1 C1 O2 . . . . -153(4) ?
    Cu1 O1 C1 C2 . . . . 2.4(7) ?
    C5 N1 C2 C3 . . . . 0.6(7) ?
    Cu1 N1 C2 C3 . . . . 179.7(4) ?
    C5 N1 C2 C1 . . . . -179.1(5) ?
    Cu1 N1 C2 C1 . . . . 0.0(5) ?
    O1 C1 C2 N1 . . . . -1.4(8) ?
    O2' C1 C2 N1 . . . . -164(3) ?
    O2 C1 C2 N1 . . . . 155(4) ?
    O1 C1 C2 C3 . . . . 178.9(5) ?
    O2' C1 C2 C3 . . . . 17(3) ?
    O2 C1 C2 C3 . . . . -24(4) ?
    C4 N2 C3 C2 . . . . -0.2(8) ?
    Cu1 N2 C3 C2 2_645 . . . 176.2(4) ?
    N1 C2 C3 N2 . . . . -0.1(8) ?
    C1 C2 C3 N2 . . . . 179.6(5) ?
    C3 N2 C4 C5 . . . . 0.0(8) ?
    Cu1 N2 C4 C5 2_645 . . . -176.3(4) ?
    C2 N1 C5 C4 . . . . -0.8(7) ?
    Cu1 N1 C5 C4 . . . . -179.5(4) ?
    C2 N1 C5 C6 . . . . 179.4(5) ?
    Cu1 N1 C5 C6 . . . . 0.7(8) ?
    N2 C4 C5 N1 . . . . 0.5(8) ?
    N2 C4 C5 C6 . . . . -179.7(5) ?
loop_
    _geom_hbond_atom_site_label_D
    _geom_hbond_atom_site_label_H
    _geom_hbond_atom_site_label_A
    _geom_hbond_site_symmetry_A
    _geom_hbond_distance_DH
    _geom_hbond_distance_HA
    _geom_hbond_distance_DA
    _geom_hbond_angle_DHA
    O3 H3C O2 1_655 0.85 1.78 2.624(3) 175
    O3 H3C O2' 1_655 0.85 2.36 3.181(3) 163
    O3 H3D O2' 2_655 0.85 2.23 3.074(2) 175
    O4 H4D O3 1_556 0.85 1.97 2.73(3) 147
    O4 H4E O3 3_666 0.85 2.01 2.77(2) 150
data_global
_journal_date_recd_electronic     2009-09-29
_journal_date_accepted     2009-10-11
_journal_name_full     'Acta Crystallographica, Section E'
_journal_year     2009
_journal_volume     65
_journal_issue     11
_journal_page_first     m1412
_journal_page_last     m1412
_journal_paper_category     QM
_journal_coeditor_code     HB5123
_publ_contact_author_name     'Pro. Xinting Wei'
_publ_contact_author_address
;
College of Chemistry and Chemical Engineering
Liaocheng University
Shandong 252059
People's Republic of China
;
_publ_contact_author_email     xintingwei@cn.yahoo.com
_publ_contact_author_fax     '86 635 8239121'
_publ_contact_author_phone     '86 635 8230649'
_publ_section_title
;\
Poly[[bis(\m~2~-6-methylpyrazin-2-carboxylato-\
\k^3^<i>N</i>^1^,<i>O</i>:<i>N</i>^4^)copper(II)] dihydrate]
;
loop_
    _publ_author_name
    _publ_author_address
    'Chuan-gang Fan'
;
Department of Chemistry and Chemical Engineering
Binzhou University
Shandong 256603
People's Republic of China
;
    'Xin-Ting Wei'
;
College of Chemistry and Chemical Engineering
Liaocheng University
Shandong 252059
People's Republic of China
;
    'Linwei Li'
;
College of Chemistry and Chemical Engineering
Liaocheng University
Shandong 252059
People's Republic of China
;
