# Supplementary material for: Poly[[bis­(μ2-6-methyl­pyrazin-2-carboxyl­ato-κ3 N 1,O:N 4)copper(II)] dihydrate]
Source: Acta Crystallogr Sect E Struct Rep Online. 2009 Oct 23;65(Pt 11):m1412. doi: 10.1107/S1600536809041440 (PMC2971155; doi:10.1107/S1600536809041440)
Supplement: Supplementary file 2 [file e-65-m1412-Isup2.hkl]

# 
# h,k,l, Fc-squared, Fo-squared, sigma(Fo-squared) and status flag 
# 
data_I
_shelx_title ' 090510b in P2(1)/c' 
_shelx_refln_list_code          4 
_shelx_F_calc_maximum      126.07 
_exptl_crystal_F_000       382.00 
_reflns_d_resolution_high  0.8397 
 
loop_ 
 _symmetry_equiv_pos_as_xyz 
 'x, y, z' 
 '-x, y+1/2, -z+1/2' 
 '-x, -y, -z' 
 'x, -y-1/2, z-1/2' 
 
_cell_length_a     8.3710 
_cell_length_b     9.7901 
_cell_length_c    10.3849 
_cell_angle_alpha  90.000 
_cell_angle_beta  112.277 
_cell_angle_gamma  90.000 
 
_shelx_F_squared_multiplier     1.000 
 
loop_ 
 _refln_index_h 
 _refln_index_k 
 _refln_index_l 
 _refln_F_squared_calc 
 _refln_F_squared_meas 
 _refln_F_squared_sigma 
 _refln_observed_status 
   1   0   0    14894.97    13852.08    148.67 o 
   2   0   0     1617.84     1452.56     26.48 o 
   3   0   0     4134.87     5646.23     76.40 o 
   4   0   0     1155.01      853.13     26.55 o 
   5   0   0     3830.46     4004.56     71.73 o 
   6   0   0      182.37      193.09     21.97 o 
   7   0   0       46.27       27.87     11.44 o 
   8   0   0      665.84      624.23     34.06 o 
   9   0   0      155.77      131.77     21.32 o 
   1   1   0       71.19       82.46      2.84 o 
   2   1   0      121.99      157.69      5.08 o 
   3   1   0        4.95        6.18      2.33 o 
   4   1   0        0.20       -1.51      2.25 o 
   5   1   0        3.49       -1.02      3.01 o 
   6   1   0      397.18      390.33     12.36 o 
   7   1   0     1147.18     1202.11     30.56 o 
   8   1   0       62.88       44.96      9.93 o 
   9   1   0        0.35       -6.24      7.78 o 
   0   2   0      187.97       11.36      2.82 o 
   1   2   0      771.02      516.93      8.83 o 
   2   2   0     1774.07     1469.31     16.88 o 
   3   2   0     3955.91     4974.29    115.27 o 
   4   2   0     3905.45     3936.79     44.53 o 
   5   2   0      806.30      743.80     18.43 o 
   6   2   0      884.09      921.11     19.05 o 
   7   2   0      484.72      511.75     20.39 o 
   8   2   0      325.36      286.45     23.68 o 
   9   2   0      340.32      408.26    138.26 o 
   1   3   0      486.25      547.33     10.23 o 
   2   3   0       40.66       26.75      3.58 o 
   3   3   0     2015.37     2289.84     26.01 o 
   4   3   0      559.14      701.04     14.72 o 
   5   3   0       48.11       43.98      5.98 o 
   6   3   0       46.20       45.43      7.44 o 
   7   3   0       21.97       13.82     14.66 o 
   8   3   0        7.53        4.01      7.57 o 
   0   4   0     1001.82     1361.78     32.00 o 
   1   4   0     1588.62     1336.41     18.57 o 
   2   4   0     1157.01      945.98     15.93 o 
   3   4   0      454.40      429.40     11.47 o 
   4   4   0      323.95      241.79     25.03 o 
   5   4   0      497.69      445.85     13.67 o 
   6   4   0      772.78      805.56     20.32 o 
   7   4   0      375.11      384.48     17.30 o 
   8   4   0      131.87      129.55     16.59 o 
   1   5   0      313.02      297.21     11.12 o 
   2   5   0       36.41       31.07      5.11 o 
   3   5   0      168.84      200.19      8.98 o 
   4   5   0      137.97      156.02     19.87 o 
   5   5   0       32.35       37.52      6.84 o 
   6   5   0      246.67      203.19     10.94 o 
   7   5   0       26.85       17.45      6.57 o 
   8   5   0        2.46       -1.26      7.41 o 
   0   6   0     4522.94     4673.90     80.41 o 
   1   6   0     2484.33     2367.33     30.78 o 
   2   6   0     2231.21     2238.39     30.35 o 
   3   6   0     1899.78     1858.41     28.39 o 
   4   6   0      540.01      541.14     15.93 o 
   5   6   0      542.59      506.58     16.17 o 
   6   6   0      414.02      374.80     15.69 o 
   7   6   0      262.29      273.54     13.74 o 
   1   7   0        0.20       -1.17      5.83 o 
   2   7   0       11.60        0.99      4.76 o 
   3   7   0        1.24       -3.28      4.88 o 
   4   7   0        0.12       -6.91      4.61 o 
   5   7   0        0.78       -6.82      5.17 o 
   6   7   0       59.37       73.56     10.11 o 
   7   7   0      102.88       92.69     11.59 o 
   0   8   0       65.79       24.67     11.55 o 
   1   8   0      255.87      236.75     19.00 o 
   2   8   0     1182.42     1084.41     23.85 o 
   3   8   0     1270.24     1184.70     25.37 o 
   4   8   0      404.40      393.29     15.55 o 
   5   8   0      234.59      201.60     22.70 o 
   6   8   0      316.83      349.70     16.14 o 
   1   9   0        0.93        4.27      7.53 o 
   2   9   0       24.81       13.43      8.07 o 
   3   9   0      114.05      137.81     14.37 o 
   4   9   0      120.68      105.06     11.74 o 
   5   9   0       27.65       18.64      8.44 o 
   0  10   0      251.30      250.37     27.81 o 
   1  10   0      343.26      310.91     18.77 o 
   2  10   0      137.48      128.75     15.02 o 
   3  10   0        9.74        3.18     11.73 o 
   4  10   0       23.08       20.06      8.15 o 
   1  11   0       22.65       12.58     10.21 o 
   2  11   0        2.80       -6.05     11.44 o 
   3  11   0      184.08      209.80     20.12 o 
  -9   1   1      364.78      373.25     42.97 o 
  -8   1   1      553.16      549.74     22.31 o 
  -7   1   1       81.63       67.62      7.54 o 
  -6   1   1      556.22      567.03     14.26 o 
  -5   1   1     2828.70     3225.46     33.65 o 
  -4   1   1     1553.96     1570.29     43.21 o 
  -3   1   1      203.45       54.23      4.79 o 
  -2   1   1     1441.13     2238.08     25.36 o 
  -1   1   1     6960.88     7290.14     89.49 o 
   0   1   1     7891.10     5554.07     52.11 o 
   1   1   1     1772.74     2739.60     31.87 o 
   2   1   1      665.52      514.13      7.97 o 
   3   1   1     2713.91     2391.09     28.62 o 
   4   1   1     2988.53     3315.59     47.82 o 
   5   1   1      610.14      616.71     15.19 o 
   6   1   1      272.82      247.46     13.80 o 
   7   1   1      386.66      384.42     18.38 o 
   8   1   1      282.04      285.46     17.28 o 
  -9   2   1        2.24      -10.31      7.52 o 
  -8   2   1       90.09       74.03     40.56 o 
  -7   2   1       10.83       13.73      5.24 o 
  -6   2   1       75.23       69.82     14.02 o 
  -5   2   1        0.52       -1.54      2.98 o 
  -4   2   1      136.42      151.78      6.59 o 
  -3   2   1     1290.03     1438.84     13.86 o 
  -2   2   1     1453.95     1673.14     18.23 o 
  -1   2   1      158.52      160.33      3.86 o 
   0   2   1     2277.78     2364.49     14.79 o 
   1   2   1      608.46      596.21      6.52 o 
   2   2   1        4.24        2.44      1.37 o 
   3   2   1      704.87      854.42     14.30 o 
   4   2   1       95.43      107.98      6.67 o 
   5   2   1       59.93       72.11      6.72 o 
   6   2   1      889.33      910.10     25.72 o 
   7   2   1      334.16      321.05     17.14 o 
   8   2   1        9.60        4.15      7.39 o 
  -9   3   1      155.35      200.32     18.45 o 
  -8   3   1       66.22       65.73     16.50 o 
  -7   3   1      856.92      831.52     19.77 o 
  -6   3   1      445.52      494.75     14.21 o 
  -5   3   1      672.82      751.35     16.06 o 
  -4   3   1     1547.19     1617.85     16.57 o 
  -3   3   1      416.00      291.85      6.46 o 
  -2   3   1     1877.19     2390.41     32.90 o 
  -1   3   1       17.02        9.42      2.01 o 
   0   3   1      351.96      787.62      9.90 o 
   1   3   1     1181.68     1566.90     16.85 o 
   2   3   1      168.23      112.21      4.94 o 
   3   3   1      413.35      310.91      9.33 o 
   4   3   1      986.94     1000.53     18.13 o 
   5   3   1      675.59      670.15     15.90 o 
   6   3   1      310.34      317.88     14.34 o 
   7   3   1      354.92      352.09     18.53 o 
   8   3   1      445.73      503.23     75.15 o 
  -8   4   1        4.24        3.04      7.45 o 
  -7   4   1       14.39        3.48      5.01 o 
  -6   4   1       23.28       11.79      5.29 o 
  -5   4   1       56.71       73.25     12.06 o 
  -4   4   1      331.84      282.94     10.03 o 
  -3   4   1       57.49       45.25      4.95 o 
  -2   4   1      146.26      155.76      4.62 o 
  -1   4   1       61.12       88.74      4.17 o 
   0   4   1       77.14       80.82      4.35 o 
   1   4   1      912.18     1027.00     14.64 o 
   2   4   1       65.13       92.95      7.38 o 
   3   4   1      245.02      218.14      8.85 o 
   4   4   1       26.59       29.54      5.94 o 
   5   4   1       74.86       76.63      8.03 o 
   6   4   1      473.32      453.23     16.77 o 
   7   4   1       68.62       43.76     10.32 o 
   8   4   1        1.10       -2.49      7.93 o 
  -8   5   1      283.00      295.13     14.15 o 
  -7   5   1      311.03      293.96     13.08 o 
  -6   5   1      451.87      480.15     16.43 o 
  -5   5   1      360.32      387.63     13.31 o 
  -4   5   1      575.79      531.18     14.27 o 
  -3   5   1     1167.78     1202.05     20.38 o 
  -2   5   1     1008.97     1170.69     26.20 o 
  -1   5   1     1790.56     1756.33     26.73 o 
   0   5   1     1380.02     1403.91     20.79 o 
   1   5   1     2000.64     2212.97     22.61 o 
   2   5   1     1650.29     1630.46     23.94 o 
   3   5   1      168.41      163.58      8.55 o 
   4   5   1      524.26      543.35     15.37 o 
   5   5   1      592.82      582.71     21.49 o 
   6   5   1      397.29      414.76     15.22 o 
   7   5   1      315.95      304.49     18.23 o 
  -8   6   1        1.11      -10.04      6.69 o 
  -7   6   1        0.01        4.18      6.35 o 
  -6   6   1       16.45        8.38      5.57 o 
  -5   6   1        0.66       -1.70      4.65 o 
  -4   6   1        0.04        2.13      5.36 o 
  -3   6   1        8.57        3.64      4.24 o 
  -2   6   1        1.42       -3.10      3.74 o 
  -1   6   1        3.23        4.53      3.86 o 
   0   6   1       16.34       23.41      6.22 o 
   1   6   1       56.01       44.26      8.91 o 
   2   6   1       18.15       17.47      5.20 o 
   3   6   1       28.29       23.32      6.65 o 
   4   6   1       63.71       75.69     10.25 o 
   5   6   1       45.50       50.06      7.60 o 
   6   6   1        6.78        4.06      5.73 o 
   7   6   1       60.63       50.99     15.87 o 
  -7   7   1      285.48      298.26     15.12 o 
  -6   7   1      251.68      254.27     13.08 o 
  -5   7   1      427.97      456.16     15.94 o 
  -4   7   1      413.76      440.06     15.26 o 
  -3   7   1      953.59     1055.60     28.13 o 
  -2   7   1     1491.81     1561.02     67.74 o 
  -1   7   1      556.97      531.00     16.84 o 
   0   7   1      537.20      550.43     19.16 o 
   1   7   1     1233.93     1323.81     52.25 o 
   2   7   1     1569.78     1705.81     97.91 o 
   3   7   1     1573.69     1658.18     28.98 o 
   4   7   1      479.32      453.73     16.06 o 
   5   7   1      267.89      282.43     13.64 o 
   6   7   1      456.64      484.85     18.24 o 
   7   7   1      173.90      155.25     21.73 o 
  -6   8   1        4.85       -9.73      6.49 o 
  -5   8   1        0.02       -3.86      5.68 o 
  -4   8   1       39.77       32.83      7.50 o 
  -3   8   1       54.61       59.29      8.38 o 
  -2   8   1        5.39       -1.21      5.27 o 
  -1   8   1        3.97        0.86      7.05 o 
   0   8   1        0.22       -5.43      7.63 o 
   1   8   1       37.83       34.66      9.12 o 
   2   8   1       12.22       11.01      7.61 o 
   3   8   1       96.76       85.02      9.79 o 
   4   8   1       56.72       66.33      9.45 o 
   5   8   1       21.41       26.52      7.90 o 
   6   8   1       46.26       34.95      9.09 o 
  -6   9   1      199.90      245.67     17.01 o 
  -5   9   1      116.31      103.72     11.84 o 
  -4   9   1      282.32      257.54     14.55 o 
  -3   9   1      525.48      560.12     18.63 o 
  -2   9   1      445.04      441.14     17.32 o 
  -1   9   1      181.61      207.37     20.06 o 
   0   9   1      145.26      167.47     15.44 o 
   1   9   1      413.73      425.75     51.95 o 
   2   9   1      316.57      294.70     39.09 o 
   3   9   1       25.89       38.36     10.49 o 
   4   9   1       54.07       65.57     12.17 o 
   5   9   1      195.61      203.63     22.97 o 
  -4  10   1       27.77       21.86      8.06 o 
  -3  10   1       10.64        1.59      6.64 o 
  -2  10   1        4.94        1.37      8.20 o 
  -1  10   1       10.95        6.53      8.42 o 
   0  10   1        1.10       -5.23      7.40 o 
   1  10   1       18.82       18.49      8.97 o 
   2  10   1        3.83        2.11      7.90 o 
   3  10   1       14.73        9.83      9.26 o 
   4  10   1        0.87       -7.34      8.27 o 
  -3  11   1      111.68       88.67     14.40 o 
  -2  11   1      160.79      170.21     17.96 o 
  -1  11   1      142.41      154.05     17.11 o 
   0  11   1      156.32      164.89     17.85 o 
   1  11   1      223.12      239.93     25.19 o 
   2  11   1      169.17      161.82     22.58 o 
  -9   0   2      785.11      773.10     37.72 o 
  -8   0   2      364.35      390.23     25.14 o 
  -7   0   2      630.85      669.14     29.40 o 
  -6   0   2     1732.15     1752.75     43.84 o 
  -5   0   2     2323.74     2392.25     47.14 o 
  -4   0   2     2689.23     2933.76     47.77 o 
  -3   0   2      506.24      604.92     15.43 o 
  -2   0   2     4395.34     3365.81     43.73 o 
  -1   0   2      639.34     1129.96     19.75 o 
   0   0   2      506.18      273.63      6.25 o 
   1   0   2      484.07      206.15      6.80 o 
   2   0   2     3296.57     4053.72     44.69 o 
   3   0   2     8992.46    10281.99     67.69 o 
   4   0   2     1764.10     1825.71     20.98 o 
   5   0   2      164.42      151.36     15.00 o 
   6   0   2     1097.86     1180.37     42.85 o 
   7   0   2      285.60      267.79     23.28 o 
   8   0   2      215.63      183.74     25.72 o 
  -9   1   2        1.96        0.88     10.61 o 
  -8   1   2       89.09       90.71      9.31 o 
  -7   1   2     1822.26     1995.82     34.89 o 
  -6   1   2      158.50      135.47     18.01 o 
  -5   1   2        9.93        6.10      3.86 o 
  -4   1   2      457.96      556.21     12.30 o 
  -3   1   2      847.80      964.61     11.95 o 
  -2   1   2     3197.29     3527.44     25.44 o 
  -1   1   2       94.13      108.45      2.80 o 
   0   1   2      438.33      510.90      6.15 o 
   1   1   2      549.48      574.99      7.96 o 
   2   1   2        1.48        0.41      1.54 o 
   3   1   2      653.22      835.75      8.36 o 
   4   1   2        7.80       11.91      2.55 o 
   5   1   2        2.69       -0.04      5.04 o 
   6   1   2        0.80       -6.64      4.43 o 
   7   1   2       47.35       43.60      9.87 o 
   8   1   2        0.59       -5.39      7.20 o 
  -9   2   2      164.61      189.92     34.02 o 
  -8   2   2      142.14      160.86     11.25 o 
  -7   2   2      226.65      227.17     10.46 o 
  -6   2   2     1127.64     1064.08     19.92 o 
  -5   2   2     1640.67     1587.27     18.04 o 
  -4   2   2      484.28      418.92      8.01 o 
  -3   2   2     1691.46     1723.93     15.65 o 
  -2   2   2     2229.28     1826.80     15.03 o 
  -1   2   2    14807.82    17094.10     92.13 o 
   0   2   2    15894.79    17853.59     80.74 o 
   1   2   2      927.60      672.44      9.14 o 
   2   2   2     1388.79     1556.93     13.94 o 
   3   2   2     1085.93     1047.22     15.33 o 
   4   2   2      721.27      689.30     12.58 o 
   5   2   2      973.27      942.79     75.02 o 
   6   2   2      159.27      199.42     15.41 o 
   7   2   2      365.69      386.43     35.68 o 
   8   2   2      382.85      373.03     20.93 o 
  -9   3   2       13.45       12.67     12.26 o 
  -8   3   2       93.21      101.63     14.51 o 
  -7   3   2       13.83       15.75      5.35 o 
  -6   3   2       32.93       30.89      7.35 o 
  -5   3   2        0.81       -3.53      2.36 o 
  -4   3   2       37.40       66.55      4.21 o 
  -3   3   2      479.65      565.69     11.52 o 
  -2   3   2      262.80      256.50      5.71 o 
  -1   3   2        5.90       15.86      2.42 o 
   0   3   2      828.93      885.64     10.22 o 
   1   3   2        0.82       -1.75      1.49 o 
   2   3   2      288.38      318.65      6.23 o 
   3   3   2      178.78      194.54      5.47 o 
   4   3   2       71.48       83.13      7.29 o 
   5   3   2        4.41       -0.30      4.18 o 
   6   3   2       50.60       70.98     11.04 o 
   7   3   2      116.50      133.91     43.31 o 
   8   3   2        5.49       -6.88      8.41 o 
  -9   4   2      124.58      107.41     19.47 o 
  -8   4   2      245.22      238.82     12.28 o 
  -7   4   2      545.14      581.95     16.91 o 
  -6   4   2      674.09      584.40     15.85 o 
  -5   4   2      461.45      394.39     12.20 o 
  -4   4   2     2999.13     3362.39     47.04 o 
  -3   4   2     3891.29     3875.44     29.17 o 
  -2   4   2      847.41      676.51     10.19 o 
  -1   4   2     2927.41     3013.68     24.55 o 
   0   4   2     2069.78     1955.89     16.30 o 
   1   4   2     1628.60     1445.32     15.07 o 
   2   4   2     2688.53     2851.37     21.72 o 
   3   4   2      752.31      757.72     14.06 o 
   4   4   2     1304.43     1321.50     23.00 o 
   5   4   2      731.41      727.24     29.81 o 
   6   4   2      219.77      223.82     14.87 o 
   7   4   2      407.31      463.58     22.31 o 
  -8   5   2       33.84       24.10      7.14 o 
  -7   5   2       97.14       88.04     12.71 o 
  -6   5   2        6.61        5.75      5.28 o 
  -5   5   2      156.43      177.43      9.68 o 
  -4   5   2      312.51      376.40     12.02 o 
  -3   5   2       79.55       80.51      4.68 o 
  -2   5   2        0.93       -0.41      2.32 o 
  -1   5   2        8.34        8.29      2.78 o 
   0   5   2      176.37      193.17      5.50 o 
   1   5   2      122.38      119.70      4.96 o 
   2   5   2      115.63      129.76     11.46 o 
   3   5   2       87.66       89.91      7.87 o 
   4   5   2       30.44       13.79      5.85 o 
   5   5   2       68.91       64.50      8.21 o 
   6   5   2        0.02       -8.90      5.94 o 
   7   5   2        6.72       -0.72      8.87 o 
  -8   6   2      380.66      356.18     19.45 o 
  -7   6   2      430.97      411.38     15.86 o 
  -6   6   2      306.73      292.03     12.76 o 
  -5   6   2      390.12      350.68     13.19 o 
  -4   6   2      586.63      500.36     14.70 o 
  -3   6   2     1009.47      847.86     18.23 o 
  -2   6   2     1003.34      901.05     13.81 o 
  -1   6   2      165.69      112.35      6.17 o 
   0   6   2      453.52      398.27      8.28 o 
   1   6   2     1348.55     1259.73     21.44 o 
   2   6   2     1312.72     1118.56     26.79 o 
   3   6   2     1097.39     1012.78     21.68 o 
   4   6   2      255.68      228.44     14.23 o 
   5   6   2      481.96      493.39     16.59 o 
   6   6   2      630.73      653.61     25.68 o 
   7   6   2       77.48       80.60     15.07 o 
  -7   7   2      113.78       78.72     10.45 o 
  -6   7   2       21.18       15.00      8.65 o 
  -5   7   2        7.81       12.28      6.05 o 
  -4   7   2       53.50       37.57      7.54 o 
  -3   7   2       21.30       10.41      5.67 o 
  -2   7   2       24.64       11.20      5.23 o 
  -1   7   2        0.12       -1.07      4.14 o 
   0   7   2       12.96       13.20      4.91 o 
   1   7   2        1.38       -3.25      5.38 o 
   2   7   2        8.44        9.15      7.23 o 
   3   7   2        8.57        7.59      6.71 o 
   4   7   2        0.77       -5.35      5.15 o 
   5   7   2        0.29       -4.44      5.93 o 
   6   7   2        0.48       -7.37      7.94 o 
  -7   8   2      236.70      265.02     21.29 o 
  -6   8   2      207.45      192.22     15.46 o 
  -5   8   2      181.49      208.89     16.00 o 
  -4   8   2      314.48      273.95     13.16 o 
  -3   8   2      534.17      477.48     16.10 o 
  -2   8   2      635.62      605.85     17.84 o 
  -1   8   2      692.24      656.36     18.32 o 
   0   8   2     1052.34     1053.14     28.81 o 
   1   8   2      965.65      966.14     27.83 o 
   2   8   2      313.82      307.48     18.78 o 
   3   8   2       61.08       34.37      8.93 o 
   4   8   2       89.92       92.04     13.00 o 
   5   8   2      306.45      306.38     18.80 o 
  -6   9   2       12.10       -1.12      7.79 o 
  -5   9   2       53.94       33.78      8.79 o 
  -4   9   2      232.41      231.07     14.31 o 
  -3   9   2       38.78       31.78      8.03 o 
  -2   9   2        0.65       -0.95      5.62 o 
  -1   9   2        8.23       -4.02      7.31 o 
   0   9   2        1.94        0.92      6.69 o 
   1   9   2       36.29       21.51     18.12 o 
   2   9   2       17.56       17.71      8.59 o 
   3   9   2       77.93       72.34     12.68 o 
   4   9   2        0.29       -4.64      8.11 o 
   5   9   2       26.93       16.33     10.05 o 
  -5  10   2      126.56      106.44     12.87 o 
  -4  10   2      576.71      567.89     21.89 o 
  -3  10   2      725.29      717.80     31.87 o 
  -2  10   2      202.32      248.56     18.27 o 
  -1  10   2       91.03       76.64     16.72 o 
   0  10   2      133.19      106.49     14.40 o 
   1  10   2      311.87      321.73     19.16 o 
   2  10   2      455.21      418.92     21.71 o 
   3  10   2      248.02      281.35     23.89 o 
  -3  11   2       51.68       34.38     11.30 o 
  -2  11   2       38.10       32.45     11.76 o 
  -1  11   2        6.37       -3.53      8.99 o 
   0  11   2       16.68        5.53      9.49 o 
   1  11   2        0.73       -5.18      8.82 o 
   2  11   2        0.07       -6.72      9.26 o 
  -9   1   3      177.42      260.75     22.94 o 
  -8   1   3      282.64      297.55     12.20 o 
  -7   1   3      818.96      839.36     17.11 o 
  -6   1   3     1134.56     1259.65     44.18 o 
  -5   1   3     1951.13     2078.36     41.38 o 
  -4   1   3       41.26       18.01      2.89 o 
  -3   1   3      511.10      491.90      7.04 o 
  -2   1   3     4523.99     5344.22     37.55 o 
  -1   1   3      123.33      267.74      4.70 o 
   0   1   3        7.89       13.97      2.08 o 
   1   1   3      513.80      503.14      8.43 o 
   2   1   3      779.14      617.49     10.45 o 
   3   1   3     2522.47     2578.43     25.13 o 
   4   1   3      502.77      417.35     10.51 o 
   5   1   3      220.24      215.76     13.20 o 
   6   1   3      510.06      502.49     20.85 o 
   7   1   3      345.65      352.06     19.05 o 
  -9   2   3        5.42        6.04      7.20 o 
  -8   2   3      208.16      187.02     21.81 o 
  -7   2   3      676.34      678.16     16.45 o 
  -6   2   3      174.63      161.26      7.95 o 
  -5   2   3        6.67       -0.03      2.27 o 
  -4   2   3       81.49      123.29      8.44 o 
  -3   2   3     1237.85     1297.15     17.73 o 
  -2   2   3      217.27      253.39      4.74 o 
  -1   2   3       67.54      100.20      3.24 o 
   0   2   3       73.25       81.09      3.18 o 
   1   2   3       37.54       22.65      2.26 o 
   2   2   3      119.44      136.82      5.35 o 
   3   2   3      212.84      216.51      7.21 o 
   4   2   3        1.97       -1.37      2.84 o 
   5   2   3       79.82       64.11      9.71 o 
   6   2   3      269.12      269.12     15.95 o 
   7   2   3       29.90       11.81      8.55 o 
  -9   3   3      246.71      256.11     15.53 o 
  -8   3   3      160.70      172.96     14.44 o 
  -7   3   3       81.69       78.24     15.55 o 
  -6   3   3     1185.33     1201.90     20.92 o 
  -5   3   3      868.10      904.17     20.28 o 
  -4   3   3     1611.37     1722.07     24.33 o 
  -3   3   3     1754.34     1876.88     17.79 o 
  -2   3   3     2787.90     3219.04     26.97 o 
  -1   3   3    15373.15    16133.02     89.20 o 
   0   3   3     7818.30     8007.75     42.74 o 
   1   3   3     2476.95     2759.11     20.65 o 
   2   3   3     1397.12     1348.71     16.29 o 
   3   3   3      745.24      701.73     12.32 o 
   4   3   3     1497.23     1583.30     24.16 o 
   5   3   3      380.07      383.57     24.87 o 
   6   3   3      221.55      192.72     22.52 o 
   7   3   3      416.55      437.75     85.79 o 
  -9   4   3       27.04       33.87      9.37 o 
  -8   4   3      180.53      175.86     32.37 o 
  -7   4   3      103.51      110.96      9.30 o 
  -6   4   3       31.49       21.46      5.47 o 
  -5   4   3      120.65      142.49      7.99 o 
  -4   4   3        5.88        7.60      2.75 o 
  -3   4   3       31.03       28.00      3.40 o 
  -2   4   3       17.02        9.51      2.64 o 
  -1   4   3      425.75      453.47      7.79 o 
   0   4   3      294.18      275.96      6.22 o 
   1   4   3      117.73       99.87      5.20 o 
   2   4   3       58.15       79.48      5.19 o 
   3   4   3        2.55       -0.35      3.97 o 
   4   4   3      166.76      159.79      8.65 o 
   5   4   3       53.21       43.16      9.79 o 
   6   4   3      691.19      718.26     49.06 o 
   7   4   3      114.52       90.54     13.99 o 
  -8   5   3      474.91      460.30     20.91 o 
  -7   5   3      533.76      590.63     22.07 o 
  -6   5   3      255.91      288.32     11.88 o 
  -5   5   3      916.54      923.77     21.05 o 
  -4   5   3     1380.47     1602.24     24.31 o 
  -3   5   3     1496.09     1621.81     22.19 o 
  -2   5   3      890.06      861.15     15.41 o 
  -1   5   3       64.84       87.64      4.87 o 
   0   5   3      255.83      195.57      5.86 o 
   1   5   3     1348.37     1356.98     16.60 o 
   2   5   3     1459.73     1501.36     24.38 o 
   3   5   3     1675.83     1725.26     42.00 o 
   4   5   3      593.59      529.98     44.03 o 
   5   5   3      422.94      470.76     20.63 o 
   6   5   3      329.62      310.81     18.46 o 
   7   5   3      143.91      163.39     39.87 o 
  -8   6   3        6.87        2.56      8.61 o 
  -7   6   3        3.69      -10.14      6.96 o 
  -6   6   3        1.41       -1.20      4.84 o 
  -5   6   3      168.02      166.15     10.55 o 
  -4   6   3      797.67      862.80     21.24 o 
  -3   6   3       22.41       19.46      5.28 o 
  -2   6   3       50.57       30.93      5.86 o 
  -1   6   3       28.22        8.40      3.01 o 
   0   6   3        3.67       -1.31      2.40 o 
   1   6   3        6.26        2.15      3.93 o 
   2   6   3      220.19      240.84     10.86 o 
   3   6   3      325.15      282.40     12.23 o 
   4   6   3        5.13       -0.33      5.87 o 
   5   6   3        0.01       -3.47      6.76 o 
   6   6   3       22.58       15.21      9.06 o 
  -7   7   3      266.07      265.64     17.10 o 
  -6   7   3      160.02      186.08     17.12 o 
  -5   7   3      251.89      236.35     11.69 o 
  -4   7   3      219.28      233.48     11.37 o 
  -3   7   3      412.02      422.42     14.08 o 
  -2   7   3      335.12      307.75     12.10 o 
  -1   7   3      235.79      273.40      8.71 o 
   0   7   3      857.98      902.91     16.62 o 
   1   7   3      753.27      756.04     18.27 o 
   2   7   3       15.64       15.76      5.43 o 
   3   7   3       16.71       18.78      7.95 o 
   4   7   3      127.59      179.17     16.14 o 
   5   7   3      438.21      469.40     48.10 o 
   6   7   3      258.28      308.32     19.94 o 
  -7   8   3       13.29        1.60      8.91 o 
  -6   8   3       17.42        1.66      8.39 o 
  -5   8   3       86.32       83.55      9.90 o 
  -4   8   3      390.76      411.21     15.37 o 
  -3   8   3      118.35      104.61      9.96 o 
  -2   8   3        1.71       -3.38      5.12 o 
  -1   8   3        0.26       -5.27      5.57 o 
   0   8   3        0.27        1.11      4.38 o 
   1   8   3        2.91       -6.04      6.15 o 
   2   8   3       73.35       71.08     11.27 o 
   3   8   3      183.46      193.22     17.09 o 
   4   8   3        0.36       -3.76      7.90 o 
   5   8   3        0.01       -3.20     14.23 o 
  -6   9   3       95.52      111.76     15.36 o 
  -5   9   3      217.08      252.78     19.20 o 
  -4   9   3      681.23      735.19     21.36 o 
  -3   9   3      559.54      658.47     19.94 o 
  -2   9   3      325.63      330.79     19.41 o 
  -1   9   3      377.36      400.27     15.86 o 
   0   9   3      563.12      601.43     23.50 o 
   1   9   3      737.00      720.02     26.17 o 
   2   9   3      473.83      528.97     23.09 o 
   3   9   3      377.27      452.05     46.17 o 
   4   9   3      367.14      392.65     21.75 o 
  -5  10   3        0.04       -4.83      9.35 o 
  -4  10   3        8.34        0.34      9.06 o 
  -3  10   3       26.35       39.87     10.50 o 
  -2  10   3       15.32       11.28      7.60 o 
  -1  10   3       14.67       16.13      9.32 o 
   0  10   3       37.87       34.23     10.38 o 
   1  10   3        2.19        1.11      8.18 o 
   2  10   3        1.88        1.83      8.53 o 
   3  10   3       10.13        9.27     10.27 o 
  -3  11   3      243.26      257.75     17.83 o 
  -2  11   3      171.03      188.43     18.77 o 
  -1  11   3      255.70      302.09     23.06 o 
   0  11   3      228.70      233.73     20.07 o 
   1  11   3      182.80      197.39     19.53 o 
  -8   0   4      275.91      270.48     18.57 o 
  -7   0   4     1091.30     1038.18     33.19 o 
  -6   0   4     1018.15     1015.62     30.94 o 
  -5   0   4      448.16      384.64     11.06 o 
  -4   0   4       46.01       24.76      3.63 o 
  -3   0   4     1703.08     1588.74     18.33 o 
  -2   0   4     2270.13     2211.94     22.84 o 
  -1   0   4      894.03     1062.66     15.44 o 
   0   0   4      164.85      124.66      8.63 o 
   1   0   4      256.96      206.64     16.03 o 
   2   0   4      719.34      690.55     17.10 o 
   3   0   4      166.32      154.76      9.59 o 
   4   0   4      292.74      257.14     12.80 o 
   5   0   4      259.14      239.12     13.46 o 
   6   0   4      265.36      270.32     23.32 o 
   7   0   4      400.20      369.01     28.84 o 
  -9   1   4        4.75        7.47      6.53 o 
  -8   1   4       31.42       32.04      9.84 o 
  -7   1   4       45.51       57.16      7.29 o 
  -6   1   4       35.25       30.24      4.74 o 
  -5   1   4       17.41       46.33      3.85 o 
  -4   1   4     2010.79     2226.63     18.89 o 
  -3   1   4      345.30      415.04      8.34 o 
  -2   1   4      201.32      214.64      5.89 o 
  -1   1   4      348.22      394.96      6.63 o 
   0   1   4      201.26      192.31      5.38 o 
   1   1   4       35.81       36.79      2.38 o 
   2   1   4       35.83       56.85      5.17 o 
   3   1   4      585.73      616.99     12.43 o 
   4   1   4        0.04       -4.65      3.15 o 
   5   1   4      154.89      130.33     13.15 o 
   6   1   4      117.91       96.28     12.21 o 
   7   1   4        2.66       -4.89      7.89 o 
  -9   2   4      372.97      413.53     27.89 o 
  -8   2   4      227.60      244.45     20.97 o 
  -7   2   4      839.38      836.27     17.49 o 
  -6   2   4     1211.33     1182.72     23.32 o 
  -5   2   4      743.15      715.39     11.39 o 
  -4   2   4     2211.82     2332.39     20.20 o 
  -3   2   4     1424.71     1317.76     14.41 o 
  -2   2   4     3062.67     3126.19     22.87 o 
  -1   2   4     3701.56     3915.13     27.28 o 
   0   2   4      377.21      359.93      6.40 o 
   1   2   4     2196.27     2152.78     17.02 o 
   2   2   4     2786.68     2999.79     52.70 o 
   3   2   4     1597.47     1700.00     21.24 o 
   4   2   4      674.57      707.17     14.48 o 
   5   2   4      308.93      286.21     12.51 o 
   6   2   4      467.20      467.86     21.34 o 
   7   2   4      277.39      305.86     19.15 o 
  -9   3   4        0.36       -2.08     10.54 o 
  -8   3   4       65.99       61.48     10.40 o 
  -7   3   4      218.08      217.35     16.76 o 
  -6   3   4       70.60       91.84      7.27 o 
  -5   3   4      150.68      178.15      6.36 o 
  -4   3   4        0.52       -0.68      1.89 o 
  -3   3   4       22.48       13.84      3.55 o 
  -2   3   4       51.42       68.32      3.73 o 
  -1   3   4      299.21      345.99      6.66 o 
   0   3   4       55.38       75.88      4.05 o 
   1   3   4      183.80      208.34      5.52 o 
   2   3   4        0.00       -2.27      2.57 o 
   3   3   4       32.22       18.84      6.93 o 
   4   3   4       39.99       20.69      5.86 o 
   5   3   4        0.00       -4.21      4.31 o 
   6   3   4       16.23        8.10     10.96 o 
   7   3   4        4.47        7.97      9.43 o 
  -9   4   4      282.51      278.89     24.65 o 
  -8   4   4      236.24      244.12     14.65 o 
  -7   4   4      261.24      226.81     13.62 o 
  -6   4   4      680.20      653.43     32.94 o 
  -5   4   4     1128.73     1167.49     19.76 o 
  -4   4   4      940.02      790.67     12.57 o 
  -3   4   4     1470.78     1401.90     15.00 o 
  -2   4   4     2313.50     2270.68     19.53 o 
  -1   4   4     3162.96     3125.81     23.81 o 
   0   4   4     3193.78     3080.59     33.69 o 
   1   4   4     1147.80     1244.36     14.13 o 
   2   4   4     2411.98     2215.20     27.05 o 
   3   4   4     1512.08     1553.33     26.51 o 
   4   4   4      388.39      392.85     22.15 o 
   5   4   4      662.57      633.30     25.53 o 
   6   4   4      214.29      270.99     33.77 o 
  -9   5   4       63.16       68.98     19.91 o 
  -8   5   4        2.77       -7.17      6.81 o 
  -7   5   4        1.93        0.21      6.47 o 
  -6   5   4       44.33       26.00     11.19 o 
  -5   5   4      131.44      154.34      9.10 o 
  -4   5   4      402.10      402.48     12.06 o 
  -3   5   4       56.90       65.57      5.38 o 
  -2   5   4        0.04        0.03      2.50 o 
  -1   5   4      500.62      581.81     11.15 o 
   0   5   4        0.19        2.85      2.62 o 
   1   5   4       78.67       76.98      5.74 o 
   2   5   4      172.39      187.03      9.58 o 
   3   5   4        4.62       -2.32      4.00 o 
   4   5   4        4.13        2.17      5.15 o 
   5   5   4      201.70      243.62     17.37 o 
   6   5   4      116.94       98.35     13.97 o 
  -8   6   4      316.16      313.72     26.98 o 
  -7   6   4      335.82      304.12     17.27 o 
  -6   6   4      205.59      209.13     16.31 o 
  -5   6   4      424.13      447.65     18.72 o 
  -4   6   4     1023.92      900.82     19.16 o 
  -3   6   4      599.09      574.74     11.95 o 
  -2   6   4      133.89      136.09      6.65 o 
  -1   6   4      372.47      297.11      7.96 o 
   0   6   4      558.89      544.22     10.42 o 
   1   6   4      547.23      536.91     15.15 o 
   2   6   4       44.89       30.16      6.31 o 
   3   6   4       12.25        6.62      5.19 o 
   4   6   4      412.83      409.90     19.48 o 
   5   6   4      297.30      281.01     17.64 o 
   6   6   4      148.95      174.66     38.62 o 
  -7   7   4        1.60        8.30     10.70 o 
  -6   7   4        1.46       -3.80      6.91 o 
  -5   7   4       16.12        9.81      7.80 o 
  -4   7   4      140.39      150.21     10.82 o 
  -3   7   4        5.13        1.03      4.12 o 
  -2   7   4        0.00       -4.34      2.89 o 
  -1   7   4        3.05       -2.87      3.03 o 
   0   7   4       11.17        8.22      4.72 o 
   1   7   4       23.30       13.56      5.68 o 
   2   7   4       26.81       16.21      6.07 o 
   3   7   4       27.01       30.94      7.30 o 
   4   7   4        1.11       -9.70      6.66 o 
   5   7   4        9.47        9.14      9.45 o 
  -7   8   4      166.53      180.87     23.24 o 
  -6   8   4       72.31       91.54     14.21 o 
  -5   8   4      330.65      330.13     38.79 o 
  -4   8   4      798.65      794.54     26.47 o 
  -3   8   4      320.01      286.93     10.87 o 
  -2   8   4      128.70      150.53      9.08 o 
  -1   8   4      275.12      267.86     10.24 o 
   0   8   4      534.16      564.44     16.82 o 
   1   8   4      578.89      585.46     17.67 o 
   2   8   4      216.82      200.08     20.93 o 
   3   8   4      235.05      256.64     17.02 o 
   4   8   4      376.31      363.44     22.99 o 
  -6   9   4        0.30      -12.08      8.05 o 
  -5   9   4        2.07       -5.18      7.05 o 
  -4   9   4        1.36       -6.45      7.36 o 
  -3   9   4       29.79       24.28      5.92 o 
  -2   9   4        0.06       -7.75      5.60 o 
  -1   9   4       53.45       32.45      8.00 o 
   0   9   4        0.27       -1.24      5.31 o 
   1   9   4       16.07       25.90      9.54 o 
   2   9   4       10.69        4.52      8.62 o 
   3   9   4        0.01        2.71      8.71 o 
  -4  10   4      205.84      229.62     20.56 o 
  -3  10   4      238.71      269.21     18.26 o 
  -2  10   4      369.00      350.56     17.88 o 
  -1  10   4      683.10      660.67     26.51 o 
   0  10   4      604.95      644.03     26.56 o 
   1  10   4      284.12      294.95     19.12 o 
   2  10   4      308.99      310.57     24.48 o 
  -1  11   4        0.31       -5.67      8.41 o 
  -9   1   5       77.05       62.85     13.46 o 
  -8   1   5      234.58      228.32     12.69 o 
  -7   1   5      898.37      992.31     57.37 o 
  -6   1   5      818.97      777.75     27.11 o 
  -5   1   5      421.66      449.98     10.71 o 
  -4   1   5     1076.15     1178.67     16.10 o 
  -3   1   5     2259.58     2250.43     22.63 o 
  -2   1   5     3372.38     3648.74     25.52 o 
  -1   1   5     2051.70     2189.83     19.36 o 
   0   1   5     1142.22      940.55     12.99 o 
   1   1   5     1507.34     1585.83     14.44 o 
   2   1   5      632.47      663.23     12.92 o 
   3   1   5      558.03      476.30     11.88 o 
   4   1   5      409.51      404.02     11.91 o 
   5   1   5      190.53      208.87     12.05 o 
   6   1   5      429.62      400.80     34.38 o 
  -9   2   5        0.00        1.64      6.26 o 
  -8   2   5      211.36      200.13     14.37 o 
  -7   2   5      125.36      148.80     12.61 o 
  -6   2   5      115.81      137.44      8.46 o 
  -5   2   5        5.57        8.54      3.53 o 
  -4   2   5      503.12      486.94     10.96 o 
  -3   2   5       25.19       16.92      3.49 o 
  -2   2   5      172.97      200.96      8.06 o 
  -1   2   5       72.19       74.97      4.42 o 
   0   2   5        2.95        0.98      1.90 o 
   1   2   5       14.00        7.23      2.27 o 
   2   2   5       27.15       35.59      4.65 o 
   3   2   5      175.75      168.98      7.96 o 
   4   2   5       47.69       56.57      6.34 o 
   5   2   5       17.29       12.69      6.01 o 
   6   2   5       11.10        8.10      7.58 o 
  -9   3   5      396.40      432.22     19.55 o 
  -8   3   5      690.22      648.10     51.44 o 
  -7   3   5      572.79      600.59     20.64 o 
  -6   3   5     1089.66     1082.59     17.06 o 
  -5   3   5     1122.58     1095.45     16.36 o 
  -4   3   5      401.81      479.61     10.36 o 
  -3   3   5     2837.16     2692.37     21.35 o 
  -2   3   5      777.90      778.27     10.30 o 
  -1   3   5        9.94       26.49      3.08 o 
   0   3   5      834.52      722.85     10.42 o 
   1   3   5     1347.55     1348.04     30.23 o 
   2   3   5     3647.07     4016.33     84.07 o 
   3   3   5     1740.23     1646.51     38.36 o 
   4   3   5      190.71      184.45     10.89 o 
   5   3   5      556.64      608.79     20.30 o 
   6   3   5      275.46      232.20     27.42 o 
  -9   4   5        4.51        3.98      7.32 o 
  -8   4   5      551.71      497.00     30.50 o 
  -7   4   5      161.63      189.79     14.72 o 
  -6   4   5       39.51       45.36      6.77 o 
  -5   4   5      361.08      385.99     10.36 o 
  -4   4   5      175.99      184.12      7.18 o 
  -3   4   5      228.24      221.55      6.30 o 
  -2   4   5        7.60        6.58      2.69 o 
  -1   4   5       30.10       40.30      3.80 o 
   0   4   5       95.52       94.23      8.70 o 
   1   4   5       68.72       68.25      5.83 o 
   2   4   5      106.31      120.24      9.60 o 
   3   4   5        0.50       -3.45      4.31 o 
   4   4   5        6.37        7.44      5.55 o 
   5   4   5        7.72        4.37      5.77 o 
   6   4   5       39.68       44.92     11.45 o 
  -8   5   5      119.36      130.69     21.62 o 
  -7   5   5      149.44      188.12     15.38 o 
  -6   5   5      595.41      596.28     17.00 o 
  -5   5   5      526.75      535.39     15.54 o 
  -4   5   5      523.53      606.06     12.76 o 
  -3   5   5      717.38      729.23     11.80 o 
  -2   5   5     1342.72     1390.51     16.43 o 
  -1   5   5     3130.09     3486.78     27.87 o 
   0   5   5     2145.46     2130.09     24.01 o 
   1   5   5      367.39      430.11     10.84 o 
   2   5   5        9.36        1.60      4.59 o 
   3   5   5       64.68       46.99      7.29 o 
   4   5   5      454.39      494.49     17.14 o 
   5   5   5      314.04      346.74     15.56 o 
  -8   6   5       32.37       21.33     14.11 o 
  -7   6   5       13.19       12.01      8.22 o 
  -6   6   5        0.06       -6.95      4.63 o 
  -5   6   5      137.04      146.54     11.79 o 
  -4   6   5      605.54      601.74     20.85 o 
  -3   6   5       40.36       25.73      4.18 o 
  -2   6   5       76.83       84.53      5.91 o 
  -1   6   5      110.81      105.78      6.41 o 
   0   6   5        1.97        1.17      3.26 o 
   1   6   5      110.61       98.44      9.76 o 
   2   6   5      116.60      114.68      9.96 o 
   3   6   5       86.01       90.97      9.90 o 
   4   6   5       14.25        2.42      6.02 o 
   5   6   5       94.51       80.19     13.14 o 
  -7   7   5      200.87      240.06     17.70 o 
  -6   7   5       83.90       78.51      9.68 o 
  -5   7   5      777.51      838.04     21.17 o 
  -4   7   5     1334.06     1445.45     26.84 o 
  -3   7   5      217.10      190.78     11.70 o 
  -2   7   5      140.63      144.31      7.39 o 
  -1   7   5      161.38      193.43      7.81 o 
   0   7   5      450.09      455.28     15.31 o 
   1   7   5      653.96      650.06     18.22 o 
   2   7   5      262.54      310.90     13.65 o 
   3   7   5      670.88      720.15     21.21 o 
   4   7   5      444.50      471.53     22.92 o 
  -7   8   5        2.26      -10.04      8.13 o 
  -6   8   5       20.95       13.18      7.09 o 
  -5   8   5       80.15       83.79      9.80 o 
  -4   8   5      128.21      142.10     14.47 o 
  -3   8   5       38.16       32.50      7.05 o 
  -2   8   5        7.56       -1.55      4.52 o 
  -1   8   5       55.77       64.76      6.99 o 
   0   8   5        1.35       -6.77      4.51 o 
   1   8   5       24.09       20.17      6.62 o 
   2   8   5       24.94       17.48      6.91 o 
   3   8   5       20.66       10.75      6.72 o 
   4   8   5        7.84       10.40      9.55 o 
  -6   9   5      220.65      248.72     15.89 o 
  -5   9   5      254.36      284.24     15.82 o 
  -4   9   5      158.03      181.20     26.11 o 
  -3   9   5      213.11      193.29     12.31 o 
  -2   9   5      240.30      248.24     17.31 o 
  -1   9   5      641.45      702.43     20.46 o 
   0   9   5      535.68      534.90     23.92 o 
   1   9   5      153.14      157.26     12.69 o 
   2   9   5      186.20      233.47     46.04 o 
  -4  10   5        5.26       -2.59      9.38 o 
  -3  10   5        6.54       -3.51      8.49 o 
  -2  10   5        0.24       -5.88      8.90 o 
  -1  10   5        2.86       -0.80      8.37 o 
   0  10   5       12.00      -10.77      7.83 o 
   1  10   5       20.94       10.32      9.87 o 
  -9   0   6      137.50      153.90     20.03 o 
  -8   0   6      152.02      166.66     19.44 o 
  -7   0   6      917.61      869.30     33.48 o 
  -6   0   6      190.88      205.85     16.33 o 
  -5   0   6      776.61      711.14     27.11 o 
  -4   0   6     2445.97     2422.99     49.81 o 
  -3   0   6     1227.04     1496.98     37.52 o 
  -2   0   6     5159.62     4886.09     46.72 o 
  -1   0   6     3035.09     3445.74     39.24 o 
   0   0   6     1308.42     1446.37     25.17 o 
   1   0   6     2290.15     2181.24     64.31 o 
   2   0   6      757.03      751.17     20.84 o 
   3   0   6      449.72      494.45     18.20 o 
   4   0   6      464.98      383.89     31.37 o 
   5   0   6      280.68      283.29     28.93 o 
   6   0   6      383.39      422.00     31.21 o 
  -9   1   6        8.38       -5.61      8.00 o 
  -8   1   6       56.63       58.15      9.12 o 
  -7   1   6      112.65      120.46     11.69 o 
  -6   1   6      133.71      168.45     12.25 o 
  -5   1   6       87.53       97.03     16.56 o 
  -4   1   6      165.61      181.64     10.13 o 
  -3   1   6       74.52       68.10      4.56 o 
  -2   1   6      196.43      221.81      7.38 o 
  -1   1   6      153.35      163.76      5.73 o 
   0   1   6        6.38       -0.75      2.59 o 
   1   1   6        0.57        6.65      3.76 o 
   2   1   6       13.89       11.61      4.32 o 
   3   1   6       11.38        8.41      4.48 o 
   4   1   6        0.06       -5.18      4.11 o 
   5   1   6      189.07      216.38     14.22 o 
   6   1   6       55.30       47.45      9.20 o 
  -9   2   6      129.68      139.02     17.18 o 
  -8   2   6      658.14      637.35     31.12 o 
  -7   2   6      624.69      585.29     37.80 o 
  -6   2   6      558.37      579.50     18.46 o 
  -5   2   6      408.56      364.30     14.34 o 
  -4   2   6      565.25      533.03     13.95 o 
  -3   2   6     1950.26     2016.94     24.99 o 
  -2   2   6      469.18      403.25     14.08 o 
  -1   2   6       85.46       62.20      5.01 o 
   0   2   6      485.67      502.70     10.35 o 
   1   2   6     1218.53     1105.05     16.96 o 
   2   2   6     1524.13     1509.71     21.42 o 
   3   2   6      374.28      404.91     11.84 o 
   4   2   6      203.50      202.30     11.88 o 
   5   2   6      357.66      328.13     14.73 o 
   6   2   6      179.66      207.63     15.26 o 
  -9   3   6        3.64        1.30      7.18 o 
  -8   3   6        3.03       -4.17      5.88 o 
  -7   3   6       87.76      102.25     11.48 o 
  -6   3   6       38.70       29.02      5.89 o 
  -5   3   6       61.18       74.33      7.40 o 
  -4   3   6        0.65        0.29      2.90 o 
  -3   3   6        6.31        8.97      3.18 o 
  -2   3   6      250.74      228.06      6.14 o 
  -1   3   6        1.31       -3.29      2.19 o 
   0   3   6       46.43       51.33      4.30 o 
   1   3   6        7.49        3.92      3.56 o 
   2   3   6        3.17       -3.31      4.55 o 
   3   3   6       33.77       14.62      5.69 o 
   4   3   6       11.79        0.35      5.33 o 
   5   3   6        2.24        3.97      7.68 o 
  -9   4   6      250.63      268.62     17.54 o 
  -8   4   6      381.86      348.73     17.74 o 
  -7   4   6      451.70      440.03     23.33 o 
  -6   4   6      609.11      608.39     20.98 o 
  -5   4   6      352.60      316.54      9.80 o 
  -4   4   6      645.71      612.97     12.77 o 
  -3   4   6      548.82      621.99     13.43 o 
  -2   4   6      443.73      393.59      8.50 o 
  -1   4   6      445.79      436.88      9.15 o 
   0   4   6      362.78      400.68     10.90 o 
   1   4   6      472.24      395.76     16.28 o 
   2   4   6      105.02       96.54      8.97 o 
   3   4   6      128.40      146.87     15.46 o 
   4   4   6      320.34      294.95     13.71 o 
   5   4   6      268.24      256.05     14.59 o 
  -8   5   6      135.76      133.32     14.93 o 
  -7   5   6       69.68       65.02     10.91 o 
  -6   5   6       10.83       -2.30      8.08 o 
  -5   5   6      311.40      317.09     12.41 o 
  -4   5   6      582.20      587.04     13.22 o 
  -3   5   6        1.91       -0.69      3.51 o 
  -2   5   6        0.23       -2.28      3.14 o 
  -1   5   6       42.32       41.15      4.52 o 
   0   5   6       91.73       99.34      7.12 o 
   1   5   6       51.82       42.95      6.93 o 
   2   5   6      329.28      325.04     13.31 o 
   3   5   6        0.40       -0.47      5.16 o 
   4   5   6        9.67       10.93      6.83 o 
   5   5   6        0.89       -5.17      6.52 o 
  -8   6   6       92.38       91.56     15.86 o 
  -7   6   6      135.94      136.69     14.78 o 
  -6   6   6      201.07      239.02     12.07 o 
  -5   6   6     1022.17      999.32     22.30 o 
  -4   6   6      695.39      698.70     18.03 o 
  -3   6   6      231.06      248.51      9.89 o 
  -2   6   6     1137.15     1124.33     18.28 o 
  -1   6   6     1516.92     1618.59     19.57 o 
   0   6   6     1049.98     1130.05     22.64 o 
   1   6   6      452.47      456.85     15.34 o 
   2   6   6      366.71      351.79     17.37 o 
   3   6   6      649.71      715.67     21.04 o 
   4   6   6      351.86      374.72     16.55 o 
  -7   7   6       29.41       19.91      9.10 o 
  -6   7   6       26.10       29.29      7.94 o 
  -5   7   6       17.22       12.65      6.48 o 
  -4   7   6       32.73       24.64      7.20 o 
  -3   7   6        9.47        2.04      5.12 o 
  -2   7   6       11.54        8.20      4.61 o 
  -1   7   6        1.23        0.32      4.48 o 
   0   7   6        3.92        7.56      5.37 o 
   1   7   6        1.24       -5.31      5.04 o 
   2   7   6        2.53       -2.07      5.71 o 
   3   7   6        1.06       -1.57      6.35 o 
   4   7   6        0.55       -9.84      6.56 o 
  -6   8   6      307.25      350.82     22.01 o 
  -5   8   6      410.22      405.74     16.22 o 
  -4   8   6      312.25      286.34     13.57 o 
  -3   8   6      183.12      214.92     12.51 o 
  -2   8   6      264.62      223.08     14.66 o 
  -1   8   6      615.05      603.26     20.56 o 
   0   8   6      286.81      284.53     13.28 o 
   1   8   6      193.72      195.22     17.86 o 
   2   8   6      364.64      386.79     16.67 o 
   3   8   6      273.43      296.45     15.45 o 
  -5   9   6       48.93       36.51      8.51 o 
  -4   9   6       87.94       67.96      9.97 o 
  -3   9   6        8.91       15.90      9.23 o 
  -2   9   6        0.03       -9.74     10.14 o 
  -1   9   6        0.18       -1.01     10.50 o 
   0   9   6       27.15       27.42      9.31 o 
   1   9   6        4.61       -4.00      6.38 o 
  -3  10   6      100.51      136.18     23.79 o 
  -2  10   6      107.07       98.19     19.13 o 
  -1  10   6      128.12      103.00     20.70 o 
  -9   1   7      298.07      293.22     23.12 o 
  -8   1   7      460.92      472.70     26.32 o 
  -7   1   7      534.33      549.82     19.71 o 
  -6   1   7      506.90      479.72     17.62 o 
  -5   1   7      611.93      632.48     19.39 o 
  -4   1   7     1691.69     1597.05     29.92 o 
  -3   1   7     2231.42     2225.89     35.77 o 
  -2   1   7      902.25      912.67     15.92 o 
  -1   1   7      944.38      811.78     13.08 o 
   0   1   7     1405.34     1333.23     41.71 o 
   1   1   7     1910.68     2129.63     28.62 o 
   2   1   7     1554.01     1674.60     23.89 o 
   3   1   7      385.17      363.98     12.09 o 
   4   1   7      331.71      378.18     13.00 o 
   5   1   7      370.04      395.07     16.77 o 
  -9   2   7       21.34       19.75      8.80 o 
  -8   2   7        7.65        0.97      8.93 o 
  -7   2   7       75.11       88.02     10.65 o 
  -6   2   7      103.44      110.35     11.22 o 
  -5   2   7      662.94      644.35     19.90 o 
  -4   2   7      164.68      177.74     11.22 o 
  -3   2   7       23.09       15.95      5.78 o 
  -2   2   7      197.78      185.14      8.11 o 
  -1   2   7        7.95        6.94      3.15 o 
   0   2   7       13.11        8.21      3.89 o 
   1   2   7       10.98        8.48      4.21 o 
   2   2   7       39.77       28.83      5.32 o 
   3   2   7        2.78       -2.51      4.27 o 
   4   2   7       61.10       71.63      9.63 o 
   5   2   7       51.95       30.05      8.17 o 
  -9   3   7      106.57      120.24     13.94 o 
  -8   3   7      381.25      388.18     25.98 o 
  -7   3   7      486.13      477.22     15.38 o 
  -6   3   7      383.97      366.61     13.15 o 
  -5   3   7      297.15      348.62     14.91 o 
  -4   3   7      650.08      623.43     15.69 o 
  -3   3   7      795.26      701.41     13.16 o 
  -2   3   7      512.80      588.74     12.14 o 
  -1   3   7      501.76      457.74      9.39 o 
   0   3   7      613.26      583.11     12.84 o 
   1   3   7       91.89      125.93      7.92 o 
   2   3   7       11.09       18.94      5.91 o 
   3   3   7       92.80       96.78     12.26 o 
   4   3   7      187.61      235.22     16.95 o 
   5   3   7      220.47      266.90     21.20 o 
  -9   4   7        0.20        6.76      7.76 o 
  -8   4   7       42.24       28.73      9.37 o 
  -7   4   7       25.36       19.54      8.42 o 
  -6   4   7       14.85       10.88      5.45 o 
  -5   4   7     1091.49     1121.46     22.09 o 
  -4   4   7      587.74      601.68     15.82 o 
  -3   4   7       80.34      108.64      7.45 o 
  -2   4   7       45.43       48.50      5.55 o 
  -1   4   7        0.00       -4.20      3.38 o 
   0   4   7       89.29       78.03      7.33 o 
   1   4   7        7.65        9.16      4.58 o 
   2   4   7      294.89      303.97     12.97 o 
   3   4   7        6.36       -0.58      5.87 o 
   4   4   7        7.71       -1.69      6.10 o 
  -8   5   7      328.18      366.75     19.76 o 
  -7   5   7      274.08      244.68     15.66 o 
  -6   5   7      336.73      310.42     25.03 o 
  -5   5   7      923.29     1013.34     21.43 o 
  -4   5   7      573.82      565.73     16.26 o 
  -3   5   7      358.63      306.97     11.30 o 
  -2   5   7      344.55      387.01     11.02 o 
  -1   5   7      237.15      244.74     16.08 o 
   0   5   7      599.58      563.17     13.47 o 
   1   5   7      611.36      673.81     24.59 o 
   2   5   7      773.77      886.28     30.03 o 
   3   5   7      689.32      684.22     33.01 o 
   4   5   7      165.94      184.95     14.07 o 
  -8   6   7      110.05      108.61     15.12 o 
  -7   6   7        0.94       -3.81      7.28 o 
  -6   6   7       51.52       34.45     14.32 o 
  -5   6   7       17.12       23.33      8.65 o 
  -4   6   7       21.89       22.69      5.57 o 
  -3   6   7        0.01       -1.30      3.93 o 
  -2   6   7       23.72       16.93      5.02 o 
  -1   6   7       75.87       83.80      8.44 o 
   0   6   7        9.63       11.08      8.71 o 
   1   6   7        8.10        4.24      5.56 o 
   2   6   7        1.70       -6.36      5.43 o 
   3   6   7        0.55        0.17      6.32 o 
  -7   7   7       98.52       76.96     12.60 o 
  -6   7   7      641.31      620.23     24.69 o 
  -5   7   7      276.72      298.79     17.00 o 
  -4   7   7      209.63      210.62     12.24 o 
  -3   7   7      460.17      423.30     12.59 o 
  -2   7   7     1141.32     1161.35     20.15 o 
  -1   7   7     1915.40     1857.18     38.54 o 
   0   7   7      410.18      368.14     18.30 o 
   1   7   7      207.22      267.77     13.99 o 
   2   7   7      431.39      464.71     17.86 o 
   3   7   7      249.10      267.97     16.19 o 
  -6   8   7        1.78       -8.42      7.99 o 
  -5   8   7       30.49       22.98      8.01 o 
  -4   8   7        3.48       -0.41      5.90 o 
  -3   8   7       21.15       12.45      6.74 o 
  -2   8   7       47.40       30.88      7.71 o 
  -1   8   7        8.75       19.81      8.72 o 
   0   8   7       23.55       18.72      8.80 o 
   1   8   7        3.66        5.97     11.15 o 
   2   8   7        5.10        9.34      7.21 o 
  -4   9   7      136.91      123.59     12.52 o 
  -3   9   7       99.46       80.04     13.70 o 
  -2   9   7      112.41      113.11     19.85 o 
  -1   9   7       65.11       67.66     16.95 o 
   0   9   7       94.30      127.87     14.97 o 
  -9   0   8      567.38      546.35     31.26 o 
  -8   0   8      581.61      568.19     31.06 o 
  -7   0   8      394.11      438.80     25.99 o 
  -6   0   8      376.77      358.81     23.25 o 
  -5   0   8      392.30      426.36     24.06 o 
  -4   0   8     1434.15     1453.30     42.94 o 
  -3   0   8      915.25      920.16     34.47 o 
  -2   0   8       49.49       33.57     11.33 o 
  -1   0   8      180.76      194.98     17.40 o 
   0   0   8     1062.84     1072.73     24.90 o 
   1   0   8     2313.63     2502.71     42.02 o 
   2   0   8     1411.92     1478.53     33.50 o 
   3   0   8      259.46      251.68     19.46 o 
   4   0   8      317.37      341.62     18.51 o 
  -9   1   8       64.24       54.96     10.67 o 
  -8   1   8       62.60       66.89     11.05 o 
  -7   1   8        0.26       -6.43      5.75 o 
  -6   1   8       21.23       12.18      6.62 o 
  -5   1   8      193.40      201.43     13.17 o 
  -4   1   8       12.49       11.35      8.95 o 
  -3   1   8        6.89        7.88      6.42 o 
  -2   1   8        0.54       -5.81      5.62 o 
  -1   1   8       45.83       22.84      8.27 o 
   0   1   8       11.47        7.05      5.03 o 
   1   1   8        0.23       -5.75      3.84 o 
   2   1   8       14.36        4.18      4.56 o 
   3   1   8       31.59       35.17      6.62 o 
   4   1   8        3.32       -4.71      5.65 o 
  -9   2   8      142.97      157.57     23.12 o 
  -8   2   8      282.84      277.87     15.98 o 
  -7   2   8      297.58      307.82     22.77 o 
  -6   2   8      215.32      217.32     13.25 o 
  -5   2   8      623.04      557.47     27.14 o 
  -4   2   8      828.80      950.94     24.67 o 
  -3   2   8      650.42      672.54     31.17 o 
  -2   2   8      984.32      980.93     36.87 o 
  -1   2   8      861.25      986.69     22.63 o 
   0   2   8      688.06      760.25     18.16 o 
   1   2   8      171.26      127.59     11.74 o 
   2   2   8        3.47        0.77      4.34 o 
   3   2   8      130.41      125.11     12.54 o 
   4   2   8      305.76      278.51     14.38 o 
  -9   3   8        0.00        0.62      7.94 o 
  -8   3   8       14.84       18.28      8.17 o 
  -7   3   8       28.27       22.35      6.95 o 
  -6   3   8       10.37        0.91      5.44 o 
  -5   3   8      334.84      340.17     12.97 o 
  -4   3   8       14.09       12.45      5.54 o 
  -3   3   8      115.40      120.99      9.40 o 
  -2   3   8       54.82       59.66      7.37 o 
  -1   3   8        0.18       -4.03      4.49 o 
   0   3   8       69.80       67.92     14.14 o 
   1   3   8       36.24       31.03      5.41 o 
   2   3   8       64.20       61.32      8.11 o 
   3   3   8       21.21       28.18      9.38 o 
   4   3   8       28.37       13.40      9.92 o 
  -8   4   8      380.16      387.15     19.98 o 
  -7   4   8      153.16      176.71     15.79 o 
  -6   4   8      208.68      229.09     12.76 o 
  -5   4   8      804.83      797.04     27.05 o 
  -4   4   8      266.96      289.48     11.80 o 
  -3   4   8      359.00      339.18     17.17 o 
  -2   4   8      341.05      385.34     11.07 o 
  -1   4   8      214.52      260.79     11.42 o 
   0   4   8      490.82      469.46     15.08 o 
   1   4   8      243.62      227.09     15.32 o 
   2   4   8      318.15      349.43     20.46 o 
   3   4   8      329.92      300.01     14.43 o 
  -8   5   8       29.05       18.71     10.16 o 
  -7   5   8       66.34       72.46     12.64 o 
  -6   5   8        0.67       -9.44      9.39 o 
  -5   5   8        7.16       -0.38      5.41 o 
  -4   5   8        9.04        4.78      5.45 o 
  -3   5   8       30.51       25.75      6.15 o 
  -2   5   8        5.56        0.72      4.32 o 
  -1   5   8      119.14      109.51     10.56 o 
   0   5   8        2.91       -6.97      4.65 o 
   1   5   8       18.11       20.45      8.43 o 
   2   5   8        2.08       -0.27      6.02 o 
   3   5   8        5.01        4.31      6.38 o 
  -7   6   8      304.27      318.22     18.64 o 
  -6   6   8      556.68      591.79     42.63 o 
  -5   6   8      166.06      141.13     24.10 o 
  -4   6   8      297.07      281.78     12.50 o 
  -3   6   8      325.01      366.15     20.87 o 
  -2   6   8      574.03      572.87     39.32 o 
  -1   6   8      569.41      633.25     42.75 o 
   0   6   8      142.22      161.62     24.10 o 
   1   6   8      520.52      467.74     21.01 o 
   2   6   8      529.06      630.34     71.55 o 
  -6   7   8        2.83       -4.74      8.01 o 
  -5   7   8       29.98       38.51     10.06 o 
  -4   7   8        3.31       -3.19      7.60 o 
  -3   7   8        5.13       -2.76      4.61 o 
  -2   7   8        0.01       -5.57      6.73 o 
  -1   7   8        0.62       -4.73      7.12 o 
   0   7   8        5.79        1.31      7.50 o 
   1   7   8        0.31       -1.04      9.43 o 
  -5   8   8      153.79      160.57     21.65 o 
  -4   8   8       91.79       85.25     13.26 o 
  -3   8   8      271.34      276.34     25.22 o 
  -2   8   8      533.54      532.86     21.78 o 
  -1   8   8      346.53      346.61     18.49 o 
   0   8   8      143.26      178.98     31.81 o 
  -9   1   9      365.10      360.97     19.23 o 
  -8   1   9      359.07      319.94     17.40 o 
  -7   1   9      299.73      267.31     15.72 o 
  -6   1   9      292.96      289.66     15.74 o 
  -5   1   9      526.80      499.99     31.59 o 
  -4   1   9      918.10      838.82     30.00 o 
  -3   1   9      390.93      364.46     28.26 o 
  -2   1   9      176.50      158.59     13.73 o 
  -1   1   9      526.61      461.18     19.08 o 
   0   1   9      666.10      662.94     23.09 o 
   1   1   9      267.25      263.24     12.72 o 
   2   1   9      117.98      112.44      9.48 o 
   3   1   9      148.18      186.56     13.09 o 
  -8   2   9       10.85        4.15      7.82 o 
  -7   2   9        0.61       -8.65      5.77 o 
  -6   2   9      198.85      200.27     15.66 o 
  -5   2   9      440.51      461.09     18.81 o 
  -4   2   9       11.25       12.35      9.00 o 
  -3   2   9        0.41       -8.66      5.78 o 
  -2   2   9        0.81        2.86      7.24 o 
  -1   2   9       35.17       26.22      9.47 o 
   0   2   9       20.28       17.44      8.12 o 
   1   2   9       85.62       90.43      9.79 o 
   2   2   9        5.70       -4.72      5.75 o 
   3   2   9       28.38       38.03      9.76 o 
  -8   3   9      219.69      273.74     20.77 o 
  -7   3   9       97.72      112.24     10.68 o 
  -6   3   9      307.90      309.06     13.33 o 
  -5   3   9      851.62      907.55     21.31 o 
  -4   3   9      513.38      450.70     22.35 o 
  -3   3   9      479.25      464.23     26.32 o 
  -2   3   9      619.64      628.57     21.92 o 
  -1   3   9      664.65      587.19     21.41 o 
   0   3   9      605.06      621.84     22.22 o 
   1   3   9      437.13      482.69     19.73 o 
   2   3   9      363.85      395.64     19.95 o 
   3   3   9      294.56      267.21     17.97 o 
  -8   4   9       31.69       16.48      8.93 o 
  -7   4   9       44.63       24.33     10.07 o 
  -6   4   9       30.87       20.36      7.09 o 
  -5   4   9       86.53      103.04     10.14 o 
  -4   4   9      109.47      116.03     10.13 o 
  -3   4   9       43.87       42.63      7.38 o 
  -2   4   9       23.68        7.94      7.34 o 
  -1   4   9       39.19       24.40      9.10 o 
   0   4   9       15.69       15.61      6.37 o 
   1   4   9        1.43        3.98      7.73 o 
   2   4   9        3.05        4.84      8.24 o 
  -7   5   9      350.29      354.39     19.71 o 
  -6   5   9      370.46      388.19     19.59 o 
  -5   5   9      135.64      148.04     11.85 o 
  -4   5   9      306.62      265.31     14.30 o 
  -3   5   9      410.10      390.89     14.41 o 
  -2   5   9      631.68      608.14     22.10 o 
  -1   5   9      459.49      385.61     20.64 o 
   0   5   9      132.56      126.94     21.14 o 
   1   5   9      273.71      299.01     18.03 o 
   2   5   9      239.15      260.00     18.55 o 
  -6   6   9        4.60       -2.96     11.66 o 
  -5   6   9        0.00       -9.23      7.30 o 
  -4   6   9        3.28       -3.59      5.67 o 
  -3   6   9       75.07       81.16     12.13 o 
  -2   6   9        0.19       -8.17      7.17 o 
  -1   6   9        0.58        3.16      9.66 o 
   0   6   9       18.21        6.31      7.97 o 
   1   6   9        0.02        5.09      8.77 o 
  -5   7   9      128.79       90.49     22.76 o 
  -4   7   9      136.97      102.39     15.05 o 
  -3   7   9      239.16      255.01     17.00 o 
  -2   7   9      145.06      207.31     24.46 o 
  -1   7   9       64.47       75.53     12.02 o 
   0   7   9      112.92      167.34     16.57 o 
  -8   0  10      218.12      213.81     24.87 o 
  -7   0  10      152.23      182.82     23.41 o 
  -6   0  10      379.91      342.02     25.02 o 
  -5   0  10      476.53      494.88     29.28 o 
  -4   0  10      341.92      372.16     26.24 o 
  -3   0  10      204.99      224.11     20.76 o 
  -2   0  10      267.06      251.91     21.88 o 
  -1   0  10      580.51      636.16     33.62 o 
   0   0  10      119.61       80.05     17.29 o 
   1   0  10       70.01       79.41     18.52 o 
   2   0  10       10.48       -2.13     12.58 o 
  -8   1  10        3.97       -5.59      7.63 o 
  -7   1  10       24.77       16.01      8.90 o 
  -6   1  10      466.47      455.27     40.87 o 
  -5   1  10      523.24      490.35     22.89 o 
  -4   1  10        8.28        2.17      7.47 o 
  -3   1  10        9.95        2.12      8.99 o 
  -2   1  10        0.06       -0.51      6.94 o 
  -1   1  10        2.77        0.11      7.03 o 
   0   1  10        0.71       -8.15      7.00 o 
   1   1  10       33.20       24.54      9.61 o 
   2   1  10       12.71       18.02      9.16 o 
  -8   2  10      224.15      240.17     19.22 o 
  -7   2  10       84.33       82.87     13.09 o 
  -6   2  10      294.48      277.31     16.90 o 
  -5   2  10      623.22      642.56     23.53 o 
  -4   2  10      354.54      372.43     26.56 o 
  -3   2  10      200.43      218.05     17.08 o 
  -2   2  10      154.15      202.95     40.42 o 
  -1   2  10      332.79      370.49     26.50 o 
   0   2  10      652.60      598.07     23.59 o 
   1   2  10      602.28      603.71     24.27 o 
   2   2  10      422.35      425.30     31.10 o 
  -7   3  10        0.64       -7.58      6.88 o 
  -6   3  10        0.59       -3.52      6.01 o 
  -5   3  10       32.01       33.68      7.64 o 
  -4   3  10       28.62       28.60      6.97 o 
  -3   3  10       15.81        8.37      8.22 o 
  -2   3  10      124.55      136.23     14.55 o 
  -1   3  10       36.20       17.65      8.88 o 
   0   3  10       24.97       23.86      8.98 o 
   1   3  10        3.99        6.07      9.31 o 
  -7   4  10      310.27      290.98     18.00 o 
  -6   4  10      256.04      261.32     18.90 o 
  -5   4  10      249.80      259.76     13.59 o 
  -4   4  10      387.61      420.85     15.53 o 
  -3   4  10      468.68      473.48     36.19 o 
  -2   4  10      930.82      888.12     27.93 o 
  -1   4  10      455.60      434.82     20.35 o 
   0   4  10      258.93      266.03     25.50 o 
   1   4  10      388.19      421.80     30.97 o 
  -6   5  10       27.70        1.69      7.86 o 
  -5   5  10       66.07       74.66     10.11 o 
  -4   5  10       71.77       66.92     11.86 o 
  -3   5  10       62.57       55.49     11.52 o 
  -2   5  10        2.20       -1.79      8.05 o 
  -1   5  10       12.26       -0.31      8.40 o 
   0   5  10       11.06       14.15     12.24 o 
  -5   6  10       95.23       68.78     12.66 o 
  -4   6  10      126.52      138.18     15.32 o 
  -3   6  10      284.17      286.53     17.29 o 
  -2   6  10      103.22      110.34     13.93 o 
  -1   6  10       70.03       54.00     16.57 o 
  -7   1  11       95.26      105.75     14.42 o 
  -6   1  11      406.87      365.43     19.48 o 
  -5   1  11      428.82      389.37     19.71 o 
  -4   1  11      173.75      175.29     36.91 o 
  -3   1  11      132.10      141.60     26.83 o 
  -2   1  11      278.77      266.96     18.33 o 
  -1   1  11      377.59      336.00     28.52 o 
   0   1  11      128.10      125.07     15.15 o 
  -7   2  11       11.86        5.53      8.74 o 
  -6   2  11       22.61        9.99      8.57 o 
  -5   2  11        0.98       -8.23      7.35 o 
  -4   2  11       13.81       18.98      9.23 o 
  -3   2  11       12.54        0.20      8.54 o 
  -2   2  11       68.06       68.48     12.24 o 
  -1   2  11        1.09       -9.15      8.02 o 
   0   2  11        6.55       -8.62      8.43 o 
  -6   3  11      184.21      213.92     14.76 o 
  -5   3  11      267.11      246.94     26.00 o 
  -4   3  11      319.34      331.58     18.76 o 
  -3   3  11      277.88      278.29     20.23 o 
  -2   3  11      386.69      395.51     20.49 o 
  -1   3  11      301.29      310.68     18.77 o 
   0   3  11      382.49      360.55     20.51 o 
  -6   4  11        1.58        4.43      8.81 o 
  -5   4  11       36.03       27.23      8.43 o 
  -4   4  11       19.61       12.40     18.95 o 
  -3   4  11        0.01      -11.87      7.91 o 
  -2   4  11        4.74        4.89      8.99 o 
  -1   4  11        4.72        2.24      9.38 o 
  -4   5  11      232.65      272.90     36.10 o 
  -3   5  11      292.24      322.93     20.81 o 
  -2   5  11      195.75      161.47     17.39 o 
  -5   0  12      292.83      277.23     25.39 o 
  -4   0  12       59.18       55.54     18.45 o 
  -3   0  12      138.26      151.77     22.83 o 
  -2   0  12      225.65      302.08     30.97 o 
  -5   1  12      115.33      101.26     14.92 o 
  -4   1  12        3.36      -11.65      8.03 o 
  -3   1  12       49.34       34.23     11.47 o 
  -2   1  12       20.08       13.27      9.70 o 
  -5   2  12      177.40      151.44     25.38 o 
  -4   2  12      167.35      191.01     17.95 o 
  -3   2  12      248.25      275.43     21.22 o 
                                                 
